# Supplementary material for: Childhood Interstitial Lung Disease—Successful Application of a Stepwise Diagnostic Classification
Source: J Clin Med. 2026 May 21;15(10):3971. doi: 10.3390/jcm15103971 (PMC13207289; doi:10.3390/jcm15103971)
Supplement: Supplementary file 1 [file jcm-15-03971-s001.zip]

Archive with 1 entries (1 files):
- jcm-4221451-supplementary.pdf
